# Supplementary material for: Genetics and timing of sex determination in the East African cichlid fish Astatotilapia burtoni
Source: BMC Genet. 2014 Dec 14;15:140. doi: 10.1186/s12863-014-0140-5 (PMC4278230; doi:10.1186/s12863-014-0140-5)
Supplement: Additional file 3: — Sample sizes for qRT-PCR experiment if other than four. Sample size of trunks at 8, 10 and 11 dpf is three for all genes (and two for wnt4B) and therefore not depicted here. Besides sf-1 (trunk tissue of three individuals at 12 and 13 dpf) and gata4 (head tissue of three individuals at 38 dpf) all the missing data can be accounted to not detectable expression of dmrt1 and gsdf in heads. [file 12863_2014_140_MOESM3_ESM.zip]

Archive with 1 entries (1 files):
- 12863_2014_140_MOESM3_ESM.csv
