# Supplementary material for: Genetics and timing of sex determination in the East African cichlid fish Astatotilapia burtoni
Source: BMC Genet. 2014 Dec 14;15:140. doi: 10.1186/s12863-014-0140-5 (PMC4278230; doi:10.1186/s12863-014-0140-5)
Supplement: Additional file 4: — Putative transcription factor binding sites in the conserved promoter regions (block 1 and block 2 as in Figure 4 ) of wnt4B in teleost genomes. We chose transcription factors with a Matrix similarity > 0.9 and described in the tissues testis, ovary, germ cells, brain and/or central nervous system. Included species are A. burtoni, Xiphophorus maculatus, Oryzias latipes, Gasterosteus aculeatus, Takifugu rubripes, Tetraodon nigroviridis, Gadus morhua and Danio rerio for block 1 and without Danio rerio for block 2. Abbreviated names of transcription factors were taken from Genbank. [file 12863_2014_140_MOESM4_ESM.zip]

Archive with 1 entries (1 files):
- 12863_2014_140_MOESM4_ESM.csv
