# Supplementary material for: Genetics and timing of sex determination in the East African cichlid fish Astatotilapia burtoni
Source: BMC Genet. 2014 Dec 14;15:140. doi: 10.1186/s12863-014-0140-5 (PMC4278230; doi:10.1186/s12863-014-0140-5)
Supplement: Additional file 5: — Putative transcription factor binding sites in the conserved promoter region (yellow block in Figure 5 ) within 20 kb upstream of wt1A in teleost genomes. We chose transcription factors with a Matrix similarity > 0.9 and described in the tissues testis, ovary, germ cells, brain and/or central nervous system. Included species are A. burtoni, Metriaclima zebra, Neolamprologus brichardi, Oreochromis niloticus, Xiphophorus maculatus, Oryzias latipes, Gasterosteus aculeatus, Takifugu rubripes, Tetraodon nigroviridis, Danio rerio and Astyanax mexicanus. Abbreviated names of transcription factors were taken from Genbank. [file 12863_2014_140_MOESM5_ESM.zip]

Archive with 1 entries (1 files):
- 12863_2014_140_MOESM5_ESM.csv
