# Supplementary material for: Genetics and timing of sex determination in the East African cichlid fish Astatotilapia burtoni
Source: BMC Genet. 2014 Dec 14;15:140. doi: 10.1186/s12863-014-0140-5 (PMC4278230; doi:10.1186/s12863-014-0140-5)
Supplement: Additional file 6: — Primer sequences and cycling conditions used for sequencing of wnt4B and wt1A coding and promoter sequence. For amplicon six of wnt4B a second reverse primer (reverse 6_2) was designed closer towards forward 6 to ensure complete sequencing of this DNA stretch. [file 12863_2014_140_MOESM6_ESM.zip]

Archive with 1 entries (1 files):
- 12863_2014_140_MOESM6_ESM.csv
